# Supplementary material for: Protective Effects of Gintonin on Reactive Oxygen Species-Induced HT22 Cell Damages: Involvement of LPA1 Receptor-BDNF-AKT Signaling Pathway
Source: Molecules. 2021 Jul 7;26(14):4138. doi: 10.3390/molecules26144138 (PMC8303475; doi:10.3390/molecules26144138)
Supplement: Supplementary file 1 [file molecules-26-04138-s001.zip]

Archive with 1 entries (1 files):
- molecules-1275143-supplementary.pdf
